# Supplementary material for: Spatio-temporal and trade export risk analysis of bluetongue disease in France: A case study of China
Source: Front Vet Sci. 2022 Nov 3;9:955366. doi: 10.3389/fvets.2022.955366 (PMC9669432; doi:10.3389/fvets.2022.955366)
Supplement: Supplementary file 3 [file Table_3.XLSX]

## Sheet: Sheet2
Table S3. Influencing factors and weights of the likelihood of imported BTV in bovine semen trade
Parameter	Influencing factors	Influencing factors score(Si)				Weight factor(Wi)	Weighted scores for influencing factors(Si*Wi)	The full score of the weighted score(Smax*Wi)
		0	1	2	3
Epidemic situation in exporting country	Epidemic situation in the country	No report	Only sporadic reports	Case reports in many places	Epidemic outbreak in many places	3	9	9
	Epidemic situation in neighboring countries	No report	Only sporadic reports	Case reports in many places	Epidemic outbreak in many places	3	9	9
	Official control in the exporting country	Take compulsory measures to prevent, control, extinguish, restrict trade, etc.	Take strict control, extinguish, prevent spread	Diseases are common and frequent, and need to be controlled and decontaminated	Lack of official monitoring and control	2	0	6
Epidemiological characteristics of the disease	Way of transmission	Waterborne	Digestive spread	Media transmission or contact transmission	Respiratory transmission	2	4	6
	Animal deaths	No mortality	Low mortality	High mortality	All infected animals died	2	4	6
	Severity of animal disease	No disease, no harm to animals	There is disease, little damage to animals	There is a disease, and the damage to the animal is large	Serious permanent damage	2	4	6
	Incubation period of disease	Signs of infection are easy to identify and have a very short incubation period	Signs of infection are easy to identify and have a short incubation period	Signs of infection are not easy to identify and have a long incubation period	Disease will be hidden for months, chronic infection	1	3	3
Epidemic prevention measures in exporting countries	Regional management	The monitoring area is divided accurately and continuously updated	The monitoring area is divided accurately but the update is not timely	The division of monitoring areas is relatively vague	The division of the monitoring area is not carried out	2	4	6
	Disease surveillance	Comprehensive monitoring	Partial monitoring	Not monitored	——	2	2	4
	Epidemic emergency response system	The system is complete and strictly enforced	The system is complete, but the implementation is not enough	Lack of a complete emergency response system	——	1	0	2
Quarantine of exports	Export detection	All detection	Partial detection	Very few detections	Not detected	2	0	6
	Quarantine and testing capacity of exporting countries	The detection error rate is extremely low and can be ignored	The detection is basically accurate, there are individual errors	High detection error rate	——	3	0	6
Transport route	Transport way	——	Air transport	Sea transportation	Land transport	1	1	3
	Transport duration	——	Within 3 days	4 to 15 days	More than 15 days	1	1	3
The veterinary management system of the exporting country	organizational management structure	Reasonable structure	There is a problem	Structural chaos	——	1	0	2
	Human resources	The number and distribution of official personnel meet the management needs	The distribution of the number of official personnel basically meets the management needs	The distribution of the number of official personnel cannot meet the management needs	Basically no official staff to manage	2	2	6
	Financial resources	Sufficient funds	Financial constraints	Underfunded	——	2	2	4
	Disease notification	Regularly provide detailed monitoring reports	Provides monitoring reports, but not detailed	Only a few reports	No relevant reports ever provided	2	2	6
Domestic Epidemic and Import Quarantine	Domestic distribution of the disease	No report	Only sporadic reports	Case reports in many places	Outbreaks in many places	2	4	6
	Virus survival and reproduction	Cannot survive	Short-lived and non-reproducing	Survive longer and not reproduce	Survive for a long time and reproduce continuously	2	6	6
	Domestic quarantine testing capability	The detection error rate is extremely low and can be ignored	The detection is basically accurate, there are individual errors	High detection error rate	——	3	0	6
Genetic material of imported animals	Annual imports of animal genetic material	——	Import a small amount of live cattle, accounting for less than 1% of the total import volume	have a certain amount of imports	China has a large amount of imports every year	3	6	9
	Source of animal genetic material	Safe and reliable source, complete procedures	The source is in doubt, the procedures are not complete	Source unknown	——	2	0	4
								6
	Collection, processing and storage of animal genetic material	Comply with the relevant provisions of the Code	——	——	There is an illegal operation	2	0
	Whether the manufacturer is approved by China	Recognized and have relevant records	——	——	Not accredited	1	0	3
Total Score							63	133
Note: The bold part is the score of the influencing factors
