# Supplementary material for: Spatio-temporal and trade export risk analysis of bluetongue disease in France: A case study of China
Source: Front Vet Sci. 2022 Nov 3;9:955366. doi: 10.3389/fvets.2022.955366 (PMC9669432; doi:10.3389/fvets.2022.955366)
Supplement: Supplementary file 4 [file Table_4.XLSX]

## Sheet: Sheet1
Table S4. Consequences of bovine semen trade into BTV
Parameter	Influencing factors	Influencing factors score(Ss)				Weight factor(Ws)	Weighted scores for influencing factors(Ss*Ws)	The full score of the weighted score(Smax*Ws)
		0	1	2	3
Impact on animals	Case fatality rate	Less than 1%	1%-10%	10%-30%	More than 30%	2	6	6
	Impact on production capacity	Negligible	Smaller	Larger	The impact is extremely heavy, and the production capacity is completely lost	3	3	9
Impact on people	Pathogenicity of pathogens to humans	Negligible	Less pathogenic	highly pathogenic	Highly pathogenic	3	0	9
Financial expenditure	Extinguishing and eradication costs	No need for eradication, eradication	Low	Medium	High	3	9	9
	The cost of surveillance and preventive controls	No need for detection and prevention	Low	Medium	High	3	9	9
	Compensation cost when taking kill measures	No hunting measures required	Low	Medium	High	2	6	6
Domestic market and related industries	Market supply and related product price impact	Negligible	Smaller	Larger	Severe	2	2	6
	Development and impact on animal breeding and enterprises that require animal products as raw materials	Negligible	Smaller	Larger	Severe	2	4	6
	The influence of psychological and consumer demand impact	Negligible	Smaller	Larger	Severe	1	0	3
International trade	The impact of social stability and national reputation	Negligible	Smaller	Larger	Severe	2	2	6
	Influence of export inspection and quarantine policy	Negligible	Smaller	Larger	Severe	1	1	3
	Impact on the development of new international markets	Negligible	Smaller	Larger	Severe	2	0	6
Ecosystem	Effects on other species	Negligible	Less impact on the survival of other species	Lead to the reduction of other species, with a greater impact	The survival of other species is threatened and seriously affected	2	0	6
	Impact on environmental quality	Negligible	Smaller	Larger	Severe	1	0	3
	The impact of viruses on the ecological environment	Negligible	Smaller	Larger	Severe	1	0	3
Total Score							42	90
Note: The bold part is the score of the influencing factors
